# Supplementary material for: Effects of Fluoride and 8:2 FTOH on β-Cell Calcium Signaling and Insulin Homeostasis: An Exploratory Study
Source: Metabolites. 2026 Jul 4;16(7):470. doi: 10.3390/metabo16070470 (PMC13413545; doi:10.3390/metabo16070470)
Supplement: Supplementary file 1 [file metabolites-16-00470-s001.zip]

Archive with 1 entries (1 files):
- metabolites-4375232-supplementary.pdf
